# Supplementary material for: Resistance of MMTV-NeuT/ATTAC mice to anti-PD-1 immune checkpoint therapy is associated with macrophage infiltration and Wnt pathway expression
Source: Oncotarget. 2022 Dec 20;13:1350–8. doi: 10.18632/oncotarget.28330 (PMC9765860; doi:10.18632/oncotarget.28330)
Supplement: Supplementary file 2 [file oncotarget-13-28330-s002.xlsx]

## Sheet: Supplementary Table 1
Supplementary Table 1: RNAseq results of genes with ≥1.5-fold change, p-value ≤0.05 and a raw score ≥300
Gene Symbol	PD1/AP	IgG	Anti-PD-1	p-value
Col2a1	57.7089	12.7322	507.263	0.0182898
Wfdc5	50.522	20.3473	1044.07	0.0172679
Kng2	32.2931	17.0975	477.397	0.0206106
Ptgfr	20.5395	23.7716	473.401	0.0001138
Atp1a2	17.9094	1530.85	28312.1	0.00240525
Itih2	17.5237	27.0306	462.821	0.00447619
Ndrg4	16.7696	314.233	5361.19	0.000351315
Myo7a	9.94584	536.001	5385.51	0.00237107
Kcna6	8.91185	45.7408	401.232	0.0193192
Pglyrp1	8.63109	1875.74	16769.9	0.000482326
Mycn	8.43332	20.626	170.525	0.00408453
Dsg3	8.21252	62.3099	510.035	0.00107549
Unc79	8.00294	53.14	423.315	0.00139225
Arntl2	7.94194	62.7221	504.778	0.00245067
Gpx2	7.49148	277.51	2096.57	0.0131192
Gstm2	7.09828	108.177	784.941	0.00175285
Slc35f1	6.89572	118.781	820.26	0.012774
Foxa3	6.87942	52.6924	361.835	0.000143803
Ceacam10	6.68209	673.683	4590.94	0.00092065
Fetub	6.64061	494.741	3407.08	0.00013329
Apod	6.31729	324.574	2067.53	0.0447337
Cd177	6.21927	831.702	5314.83	0.000151165
Cdkn1a	6.00867	944.027	5815.94	0.00447924
Chadl	5.91404	205.065	1214.14	0.0108299
Gfra4	5.88486	101.838	605.666	0.00323641
Il18r1	5.85537	245.568	1468.75	0.00245704
Il20ra	5.80165	44.6436	256.061	0.00653445
Comp	5.75871	3642.69	21797.8	0.00552197
Sema3d	5.73891	284.431	1674.51	0.00239938
Gldc	5.71956	202.946	1199.85	0.00395149
Fam89a	5.62133	109.489	623.026	0.00576712
Cnmd	5.5291	440.939	2475.6	0.0072495
Prss22	5.52113	55.5361	308.202	0.000613065
Scara3	5.50956	97.9353	543.368	0.00287965
Gpc6	5.47243	65.1586	353.898	0.0149126
Emb	5.3906	3573.4	20023.5	0.00174842
Tmprss4	5.07455	89.0595	466.165	0.000924974
Lrp11	5.03419	59.492	311.753	0.00111396
Kcnj15	5.00341	131.931	671.323	0.0149255
Fgg	4.92647	123.511	603.855	0.0143874
Chit1	4.88196	351.505	1752.41	0.000825551
Cpm	4.8088	1496.03	7441.39	0.0032322
Cst6	4.74972	201.089	961.548	0.00260479
Grip1	4.69239	99.4374	494.857	0.00136949
Msi1	4.56833	39.9265	179.178	0.0126053
Col11a2	4.42559	341.575	1553.49	0.0120459
Celsr1	4.41341	181.148	824.083	0.000408694
Bcar3	4.36427	520.969	2319.88	0.0106808
Clca3a2	4.34833	17043.9	77077	0.0399497
Gjb1	4.34513	325.881	1446.37	0.000289648
Il1rn	4.31593	62.5383	267.08	0.00541827
Loxl3	4.30798	1767.87	7889.52	0.0018049
Prss53	4.19728	95.9351	408.044	0.0172472
Cwh43	4.15844	71.4526	299.57	0.00133537
Atp10b	4.12564	426.017	1798.97	0.0099647
Pla2g7	4.10029	1127.24	4766.06	0.0100633
Gstm1	4.04063	1084.41	4533.1	0.000114971
Hbegf	3.92308	221.533	896.26	5.51e-05
Hs3st3a1	3.85588	497.726	1964.48	0.000897444
Rflna	3.80526	273.868	1072.26	0.00429432
Tesc	3.77562	1751.43	6857.03	0.00045353
Serpina3n	3.74228	1361.59	5275.27	0.00162943
B3galt5	3.71214	530.445	2018.57	0.00176854
Pdlim4	3.71173	372.967	1416.56	0.00557772
Trpv4	3.69302	443.489	1686.55	0.00710443
Gapdh	3.68036	27964.1	107107	0.00279318
Lef1	3.67428	71.4401	262.341	0.0528987
Vstm4	3.67356	171.207	656.024	0.00855428
Il34	3.65867	134.544	503.628	0.000114418
Cpe	3.45902	6588.42	23695.2	0.0031089
Matn2	3.43355	322.753	1129.32	0.0181788
Shisa4	3.375	118.836	412.305	0.000393861
Nudt19	3.37414	311.656	1088.9	0.00116702
Dlgap1	3.3636	486.427	1696.16	0.00195929
Tspan1	3.35748	426.887	1461.28	0.0130611
Aebp1	3.35263	1763.09	6128.69	0.0154261
Vtcn1	3.33977	473.208	1619.33	0.0479749
Slc1a1	3.32274	812.973	2789.19	0.000431395
Mir100hg	3.29057	555.929	1875.06	0.00852646
Lrrc8c	3.23218	193.09	637.786	0.00293793
Cdkn2b	3.2142	150.89	497.601	0.0137749
Clu	3.21269	11363.7	37906.1	0.00247422
Serpinb8	3.18	100.154	327.057	0.00368434
Palm	3.17106	326.664	1052.55	0.00551602
H19	3.16776	111.476	359.254	0.0373161
Ldhd	3.15163	2948.83	9648.98	0.0352007
Angptl1	3.14407	65.3213	212.012	0.00145133
Hunk	3.13111	678.418	2178.59	0.0156654
Sytl2	3.12617	109.403	348.313	0.0162295
Ppp2r2b	3.10688	188.668	600.6	0.00902229
Lgals3	3.07617	1962.38	6255.69	0.0152823
Dsg1c	3.02655	87.4448	267.624	0.0301695
Rgcc	3.01132	340.678	1048.19	0.0367637
Smtnl2	2.99822	131.969	402.004	0.00613205
Vim	2.9895	2924.64	9070.61	0.000361635
Tmem37	2.96886	638.55	1947.44	0.00416884
Fabp5	2.96795	1417.19	4353.84	0.00330884
Pea15a	2.95889	10231.4	31515.5	0.0371861
Abcb9	2.95787	160.833	490.411	0.000672771
Pcyt1b	2.95667	166.792	507.555	0.00414155
Masp1	2.95455	113.041	342.145	0.0133079
Fmnl2	2.93232	625.604	1885.98	0.000859153
Cpxm1	2.89714	204.254	611.345	0.00905435
Fzd5	2.89193	1067.6	3187.18	0.00264285
Dctd	2.87874	229.296	685.707	0.0285003
Nfatc4	2.86933	122.03	357.314	0.00841251
Pced1b	2.83875	294.211	855.941	0.023167
Schip1	2.81408	246.578	711.795	0.0136657
Unc80	2.81226	115.923	337.86	0.00800059
Igsf9	2.77959	679.425	1947.84	0.0108501
Setd6	2.74602	251.082	706.696	0.0054622
Lypd3	2.74466	370.69	1042.73	0.000707065
Shc4	2.726	696.665	1950.73	0.0230455
Amdhd2	2.72339	177.674	499.482	0.000902008
Aif1l	2.7062	843.09	2358.1	0.0253965
Egr2	2.70469	84.7304	233.206	0.0285323
Ccl8	2.70193	173.186	484.092	0.0104715
Pygo1	2.69508	58.2494	156.409	0.0501092
Trpm3	2.69333	416.383	1140.99	0.0405571
Col14a1	2.67634	632.398	1743.61	0.0153039
Hs3st1	2.67573	1346.12	3727.95	0.0260125
Mtcl1	2.6683	225.819	616.506	0.0106356
Lif	2.66197	117.586	322.665	0.0158968
Adcy8	2.64542	409.17	1122.26	0.0492279
Phlda3	2.64505	650.856	1768.72	0.0108313
Prss12	2.63404	364.873	985.809	0.000324839
Dgat2	2.62846	325.356	871.247	0.017841
Slc5a3	2.58152	5142.2	13750.6	0.0214108
Slc16a9	2.56941	96.9896	256.447	0.0186457
Kcnj8	2.56021	275.995	715.803	0.0115718
Mia	2.55794	1367.6	3626.54	0.00260378
Tns4	2.55053	132.401	345.14	0.0490657
Syt12	2.54768	87.2147	229.603	0.0126269
C1qtnf1	2.54642	490.358	1280.67	0.0446078
Sftpd	2.54068	232.092	609.079	0.0339851
Adamts3	2.53616	262.073	679.052	0.0410017
Crip1	2.51895	667.402	1741.17	0.00394913
Clec3b	2.51192	87.5999	226.617	0.0473685
Hsph1	2.51085	1238.14	3211.19	0.0272227
Fhod3	2.50782	165.214	429.533	0.0302384
Ptprt	2.49693	126.595	328.064	0.0213318
Lmcd1	2.49439	394.059	1021.2	0.0439369
Clec11a	2.48004	63.8499	161.344	0.0152663
Cav2	2.46295	2322.03	5932.02	0.000531227
Cryzl2	2.45831	370.028	942.071	0.0025217
Adssl1	2.45354	656.431	1653.66	0.00835676
H2aj	2.44415	1786.48	4529.26	0.00386297
St6gal1	2.44225	830.954	2094.33	0.01063
Tmem117	2.43797	257.545	649.141	0.00233674
Tnfsf13	2.43549	613.601	1531.87	0.00962449
Mylk	2.43066	368.326	934.016	0.00874816
Cped1	2.41572	211.953	529.401	0.027052
Pltp	2.40653	194.518	482.706	0.0188381
Ncapd2	2.4058	1217.53	3031.8	0.006473
Mif	2.40102	3083.5	7687.77	0.014945
Ccl9	2.39604	212.573	523.358	0.0111026
Tnfrsf23	2.39334	231.489	565.641	0.00456134
Cspg5	2.38835	442.545	1090.26	0.036188
Crim1	2.38473	437.004	1085.41	0.017407
Sms	2.38436	767.58	1886.75	0.00183576
Fmod	2.38134	86.8773	211.396	0.0265381
Eps8l1	2.37525	270.079	666.765	0.0228875
Lipt2	2.3751	127.784	312.277	0.0136016
Rnf144a	2.36115	236.892	567.651	0.0276966
Cav1	2.35106	603.871	1462.64	0.00369179
Rasgef1b	2.35055	139.064	337.579	0.0105179
Plaur	2.33793	89.9444	211.364	0.0387887
Galnt2l	2.33689	549.629	1330.66	0.0397072
Enc1	2.33471	414.108	1002.84	0.00359934
Tes	2.33131	2214.19	5354.68	0.00146466
Gltp	2.3053	470.593	1123.29	0.000624023
Ccser1	2.30399	192.729	458.976	0.00459662
Fhl2	2.29816	233.357	549.497	0.0453161
Rab31	2.27957	847.51	1995.57	0.0188352
Gtse1	2.27464	234.042	550.026	0.0150905
Mmp3	2.26721	140.634	329.369	0.0496638
Anks1	2.26627	1479.98	3478.15	5.37e-05
Slc6a14	2.25674	506.542	1172.03	0.0212691
Bmp1	2.2526	1353.26	3156.85	0.0133334
Serpinf1	2.24977	347.419	801.26	0.0296499
Utp14b	2.24306	147.348	341.937	0.00995883
Hs3st3b1	2.24032	3218.91	7487.38	0.00418891
Glrx	2.22197	1499.17	3453.39	0.00310551
Il17rd	2.21991	216.045	490.561	0.00638376
Pirb	2.21185	107.478	245.281	0.0332886
Hmga1	2.2104	102.894	232.063	0.013994
Nr4a1	2.20578	2608.17	5970.12	0.0370081
Zfp385a	2.20437	109.338	248.067	0.00480752
Pkdcc	2.19901	100.786	225.588	0.0299368
Mthfd1l	2.19299	344.328	775.657	0.00303056
Rassf9	2.19055	212.502	482.917	0.0114133
Krt7	2.18972	2373.36	5393.79	0.0178342
Borcs5	2.17702	160.118	358.076	0.00122593
Ier5l	2.15778	773.062	1724.61	0.00340969
Lacc1	2.1536	160.275	356.062	0.00381041
Gpi1	2.14983	11702.8	26122.3	0.00647484
Ggta1	2.14568	3000	6679.66	0.0100727
Bace2	2.14441	458.497	1002.22	0.0469599
Tm7sf2	2.14331	166.087	366.997	0.0139747
Lbh	2.14327	2688.73	5980.49	0.0226382
Mrps6	2.14098	1891.82	4200.04	0.00620034
Plppr4	2.13371	241.364	525.704	0.047822
Comtd1	2.13047	276.954	604.247	0.00980202
Rem2	2.12149	187.03	403.215	0.0187563
Isyna1	2.11712	1235.2	2709.43	0.00374037
Fdps	2.1161	1219.46	2675.74	0.00093043
Lcn2	2.10712	114588	250792	0.0245859
Tgfb1	2.09838	899.165	1952.78	0.00469889
Acadl	2.09778	3106.5	6766.28	0.00260132
Bsg	2.09076	20561.2	44729.9	0.0390781
Fam129a	2.0797	382.473	824.006	0.0201592
Gch1	2.07819	274.559	588.977	0.0241648
Cib1	2.06211	462.307	985.896	0.00018923
Lrrk1	2.06173	475.009	1006.79	0.006805
Gnpda1	2.0576	183.939	394.824	0.038766
Mfsd13a	2.0536	415.621	880.927	0.00995801
Hmga1b	2.05299	297.997	627.836	0.0034508
Tnfrsf10b	2.04974	457.903	967.007	0.00370048
Osbpl7	2.04495	1747.06	3704.16	0.00464707
Ppp1r1b	2.04086	198.584	416.389	0.0426579
P4ha1	2.04072	789.683	1656.22	0.044828
Tmem159	2.03835	225.973	483.898	0.0118295
Cmip	2.03802	598.68	1256.71	0.0390163
Ly6g6e	2.03514	167.081	352.465	0.00752497
Plk2	2.03381	1772.8	3736.98	0.0263578
Wnk4	2.03302	963.629	2031.24	0.020314
Smyd5	2.02139	1481.9	3105.58	0.00283195
Ifitm3	2.01601	6746.68	14120.4	0.0346117
Klhl42	2.01471	513.793	1071.98	0.00245224
St3gal4	2.01379	246.884	509.568	0.0177291
Mfap3l	2.01167	643.707	1339.6	0.0029559
Ly6g6d	2.00188	62.364	129.836	0.039051
Prelp	2.00076	520.662	1077.92	0.0393685
Zfand2a	1.99694	713.718	1468.13	0.0119847
Tubb2b	1.9959	933.934	1933.28	0.0198545
Tnfrsf12a	1.98039	1836.97	3774.25	0.00739236
Plekho1	1.97933	477.767	971.407	0.015953
Prom1	1.96751	2214.67	4520.65	0.0390233
Scnn1a	1.95697	148.107	301.32	0.00831536
Tkfc	1.9537	336.298	676.21	0.00484663
Smyd2	1.95342	1217.38	2464.52	0.000945434
Rhobtb2	1.95319	547.888	1103.71	0.00624496
Pvr	1.94638	425.26	852.268	0.00842795
Aldoa	1.94319	45602.6	91961.2	0.0172751
Nr2f2	1.9427	189.675	378.679	0.00405841
Foxp1	1.9412	1407.1	2832.72	0.00532452
Mrpl51	1.93848	1566.35	3147.37	0.0104894
Pfn2	1.9325	387.822	770.784	0.0133934
Hk2	1.93249	699.748	1399.26	0.0474715
Tecr	1.92177	4587.77	9145.26	0.00137856
Sorcs2	1.91736	1390.82	2762.27	0.0432715
Ube2m	1.91506	984.92	1951.32	0.00187606
Pspc1	1.91261	522.711	1031.62	0.00431525
Ccs	1.90814	437.395	862.73	0.00592265
Avpi1	1.90807	266.445	522.32	0.00949005
Ung	1.90507	208.477	408.536	0.0146162
Abca3	1.90474	6033.61	11923.2	0.0391899
Cpsf1	1.90303	2581.9	5097.12	0.00615198
H2ac19	1.89855	484.934	950.867	0.0212935
Ndufb7	1.89806	1239.23	2439.49	0.0251256
Akip1	1.89778	291.04	567.838	0.0119269
Ahcy	1.89689	766.905	1508.31	0.0221599
Itgb4	1.89029	5098.17	10011.6	0.00744135
Tst	1.88888	858.826	1679.01	0.0114109
Camkk2	1.8782	1822.31	3549.64	0.00555728
Gstp1	1.87741	1335.68	2599.77	0.0118124
Chchd10	1.87531	1384.4	2690.87	0.020159
Arpc1b	1.87528	4918.31	9569.67	0.00064812
Tk1	1.87505	912.573	1769.86	0.013369
Hspbp1	1.86695	889.768	1719.7	0.000745512
Dyrk3	1.8638	510.597	986.974	0.0105341
Luzp2	1.86376	531.376	1035.8	0.0358751
Cd38	1.86194	252.05	483.626	0.00620696
Fgd2	1.86164	227.865	440.695	0.0446502
Def6	1.8594	336.5	647.832	0.00660676
Smdt1	1.85863	462.298	890.208	0.000462485
Dennd3	1.8581	482.29	929.302	0.014112
Ndufb10	1.85782	937.494	1803.04	0.00212132
Gtpbp6	1.85546	417.324	797.785	0.0399106
Tkt	1.8548	6398.17	12310.4	0.00177825
Adgra3	1.85137	1897.06	3643.54	0.00157266
Tmem176a	1.85001	3100.07	5950.63	0.027754
Raph1	1.84975	1451.2	2783.16	0.0064209
Mcc	1.84972	915.133	1755.34	0.0105898
Fstl3	1.84758	330.126	624.521	0.0217463
Odc1	1.84595	559.438	1068.26	0.00555822
Tmc6	1.84334	1753.03	3351.6	0.00412926
Dlc1	1.84111	383.078	726.567	0.0451999
Fkbp4	1.84011	4509.13	8612.3	0.000883943
Ckmt1	1.8395	3434.02	6553.33	0.0056613
Uqcrq	1.83774	1393.6	2654.68	0.0179179
Dok1	1.83535	930.698	1769.46	0.00208424
Rpap3	1.8343	490.223	930.014	0.00283242
Pgam1	1.83373	6549.5	12476.7	0.0309372
Bax	1.83138	1077.12	2042.03	0.0158761
Snhg18	1.83017	328.982	625.138	0.019283
Mpzl2	1.82153	1724.85	3258.4	0.00935302
Capg	1.81819	3419.87	6455.38	0.0154426
Mrpl34	1.81742	355.087	664.91	0.0193549
Jag1	1.81574	196.366	366.32	0.031276
Cdca5	1.81454	157.627	293.526	0.026195
Sowahc	1.8134	431.496	808.875	0.0139863
Arl4c	1.81199	1570.37	2951.2	0.0059436
Timm13	1.80281	928.328	1731.94	0.00192074
Rangrf	1.79947	291.423	540.789	0.00514886
Cd200	1.79682	2335.13	4352.72	0.0469083
Mrpl58	1.79672	588.392	1091.95	0.00254189
Gpc4	1.79582	1563.27	2912.62	0.000920226
Cenpt	1.79488	223.215	414.985	0.0354146
Zfp637	1.79464	834.14	1548.54	0.00963397
Nfkbiz	1.79043	715.871	1326.93	0.00438179
Mybl2	1.78902	171.428	313.457	0.0428163
Hint1	1.78512	1503.96	2783.2	0.0299153
Mrps18b	1.78374	536.458	989.298	0.00119071
Ptpre	1.78341	934.232	1723.34	0.0172184
Efemp2	1.78313	852.001	1569.92	0.0408811
Aen	1.78237	532.049	980.503	0.0111516
Fbxw9	1.78196	757.821	1399.94	0.00430558
Top1mt	1.77914	198.122	364.036	0.00974045
Tedc1	1.77895	274.951	505.293	0.0275476
Ccdc124	1.77736	399.51	734.706	0.0049663
Ckap4	1.77671	1139.7	2095.85	0.0310728
Nfkb2	1.77161	844.004	1546.27	0.0400068
Cox18	1.76843	148.752	271.212	0.0254729
Sppl2b	1.76728	1748.3	3204.9	0.00592341
Ddt	1.76611	326.085	596.649	0.00543545
Cd68	1.76433	429.432	785.473	0.00273799
Trim11	1.75979	1782.5	3253.38	0.00297491
Pop7	1.75749	193.216	353.803	0.00797782
Wdr60	1.75543	399.157	722.474	0.00779685
Efnb2	1.75423	413.83	745.02	0.0425661
Polr2l	1.75326	483.063	873.951	0.00873138
Skap2	1.75245	1775.05	3226.44	0.0277941
Myo5b	1.75064	1006.62	1823.31	0.0309094
Creb3l1	1.74383	1592.23	2880.22	0.00681929
Pdrg1	1.73883	1243.84	2244.24	0.00819271
Bhlhe40	1.73857	4612.86	8324.32	0.00370185
Spred3	1.73576	247.622	447.909	0.0320289
Eif2d	1.73499	1567.79	2820.4	0.00371859
Olfml3	1.73351	765.52	1375.24	0.00291953
L3hypdh	1.73246	473.347	845.219	0.0162306
Cks1b	1.73169	672.462	1203.98	0.00835922
Maff	1.73115	246.071	436.311	0.020454
Cstb	1.72988	2171.74	3897	0.0311305
Tpra1	1.72563	1204.87	2153.13	0.0325069
Mrps12	1.72308	466.19	830.133	0.0233923
Atp1b1	1.72261	7392.19	13226.4	0.00904589
Ap2s1	1.72192	1486.72	2655.18	0.0314642
Cltb	1.72176	2098.76	3748.91	0.000815015
Slc19a1	1.71985	423.362	753.499	0.03956
Arhgef7	1.71868	2244.95	4003.01	0.00906709
Pttg1ip	1.71677	3182.72	5671.26	0.00825085
Ywhag	1.71384	3532.94	6285.56	0.00371585
Ldhb	1.71339	4867.27	8656.76	0.00535265
Slc25a35	1.71282	438.282	779.806	0.0221074
Copz1	1.71161	4419.18	7839.6	0.0156501
Aig1	1.70867	901.551	1594.54	0.010575
Cox6a1	1.70789	4055.85	7191.05	0.00278398
Cercam	1.70752	233.48	410.183	0.0190178
Btrc	1.70551	344.483	606.651	0.00591372
Tmem43	1.70198	1335.08	2355.34	0.00978689
Perp	1.70185	3205.28	5659.12	0.00284033
Atp8b1	1.69669	663.338	1161.93	0.0396925
Manbal	1.69117	259.578	454.91	0.0429278
Ndufs6	1.68959	669.734	1171.24	0.0020562
Gng7	1.68937	658.842	1150.9	0.0435603
Dynll1	1.68566	2866.25	5013.51	0.0110019
Abcg2	1.68542	2179.79	3811.12	0.0089131
Uxs1	1.68489	610.317	1062.73	0.0192946
Chmp6	1.67946	871.707	1515.28	0.00652904
Tbcb	1.67892	663.798	1154.6	0.00332963
Mdfi	1.6733	811.901	1405.96	0.0123082
Pfdn2	1.67096	616.792	1063.94	0.0280214
Mrpl57	1.67065	450.144	778.27	0.0139732
Shq1	1.66922	200.716	345.551	0.0108944
Exosc5	1.66896	536.425	925.653	0.0131673
Wdfy1	1.66847	2225.32	3852.17	0.00298677
Fzd2	1.66828	599.038	1032.2	0.0369325
Ptpru	1.66821	852.82	1474.12	0.0125098
Lsm4	1.66603	770.013	1326.92	0.0269342
Pmf1	1.66545	464.604	798.947	0.0478635
Frmd8	1.66441	2285.8	3949.34	0.0175829
Ccdc59	1.66374	467.859	808.46	0.0136599
Hps1	1.66361	552.051	947.874	0.00578102
Stip1	1.6613	2460.17	4240.5	0.00771723
Selenoh	1.66117	482.326	826.252	0.0313011
Slc39a10	1.66084	1006.65	1730.8	0.0298989
Pradc1	1.6603	406.986	698.521	0.0047826
Tinagl1	1.65928	1387.2	2387.78	0.0086167
Gfpt1	1.65911	4363.01	7507.18	0.025015
Alg3	1.65871	192.361	330.586	0.0109744
Crot	1.65859	1849.42	3180.39	0.0137211
Slc7a7	1.65631	1096.07	1880.04	0.0222575
Kctd11	1.65574	495.995	849.808	0.0170726
Aarsd1	1.65485	349.316	596.462	0.00349878
Rgs20	1.6519	332.198	567.752	0.0147808
Timeless	1.65184	278.771	474.624	0.0480832
Mrps7	1.65164	714.051	1221.36	0.00264951
Tspan4	1.65025	1069.52	1826.11	0.0252881
Ndufa8	1.64698	1182.27	2019.96	0.0196269
Vps25	1.64341	1775.25	3026.75	0.0181351
Pfkl	1.64138	15020.4	25598.6	0.0376374
Sel1l	1.64041	7968.86	13571.2	0.0217531
Gas2l1	1.64021	681.144	1155.51	0.00622084
Pfkp	1.63607	5885.27	9996.58	0.0313584
Pja1	1.6351	2290.97	3886.38	0.00952703
Etfb	1.635	998.67	1692.18	0.00690127
Nrtn	1.63407	1100.09	1862.11	0.0446911
Hexa	1.63405	1162.99	1969.24	0.0232966
Pafah1b3	1.63321	765.762	1292.81	0.0354875
Tnfrsf1a	1.6328	3285.07	5568.73	0.0112547
Vat1	1.63094	2330.93	3945.66	0.0213043
Pim1	1.62993	662.254	1119.25	0.0182676
Msmo1	1.62975	607.311	1027.85	0.0375497
Cdk2ap1	1.62954	3123.6	5282.26	0.00090769
Dnpep	1.62941	1283.86	2168.82	0.0184577
Lnx1	1.62926	542.126	917.107	0.0234171
Card19	1.6287	393.854	660.896	0.0153924
Mrps18a	1.62797	561.906	945.554	0.00687688
Ifitm2	1.62455	4868.66	8209.51	0.00848908
Stard3	1.62432	1106.51	1862.51	0.00354732
Zfp219	1.62309	1329.37	2236.31	0.0418378
B9d2	1.62138	159.076	267.366	0.0500046
Gdpd5	1.62098	948.733	1590.68	0.0486267
Timmdc1	1.6198	406.576	680.334	0.0189254
Slc25a1	1.61782	1269.04	2128.44	0.0112225
Txnl4a	1.61682	1031.37	1726.7	0.00706737
Tsen2	1.61345	164.057	275.635	0.0214063
Trub2	1.6111	567.984	947.751	0.0495788
Cisd1	1.60937	453.568	757.321	0.0304446
Sox8	1.60568	427.618	710.254	0.0281142
Mien1	1.60528	1760.95	2931.64	0.0408054
Ran	1.60345	3749.23	6241.1	0.00861168
Cox19	1.60313	601.061	999.308	0.0224425
Eif5a	1.60223	10808.3	17985.8	0.00500257
Rtl8b	1.60159	496.463	821.933	0.0387828
Cnih1	1.60124	786.012	1304.9	0.0130476
Abr	1.60121	829.963	1377.84	0.0211432
Tmem147	1.59983	1257.38	2085.11	0.0057695
Ercc1	1.59955	377.136	621.717	0.0150715
Mrpl13	1.59889	1425.23	2363.28	0.0108259
Psmb5	1.59878	1540.42	2554.51	0.00421647
Btg2	1.59862	648.893	1072.74	0.0425675
Nmral1	1.59825	209.558	344.582	0.043237
Lhpp	1.59645	244.439	407.116	0.0460245
Rhobtb3	1.59588	521.36	859.462	0.0335657
Mindy1	1.59527	1835.89	3038.25	0.0020671
Gorasp2	1.59473	4700.82	7783.77	0.0289837
Scrn2	1.59446	456.21	753.355	0.00528773
Tubb2a	1.59072	2343.53	3868.52	0.00796019
B4galt3	1.5903	712.147	1170.1	0.0213845
Limk2	1.59019	1573.1	2594.41	0.0423691
Prr13	1.59012	994.148	1638.3	0.0158983
Cox5b	1.58869	1908	3144.92	0.0421929
Creld2	1.58859	1112.32	1834.64	0.0279136
Tspan9	1.58796	821.616	1347.81	0.0495284
Slc25a5	1.58655	6221.38	10245.5	0.0066561
Tspan12	1.58554	1858.77	3056.87	0.0164477
Rdh10	1.5849	612.55	1004.06	0.0374956
Trp53	1.58281	1405.6	2306.64	0.0212222
Hsp90ab1	1.58265	32915.8	54084.8	0.00719435
Sap18b	1.5822	893.08	1465.86	0.0141996
Pgrmc2	1.58101	1717.01	2815.6	0.0124761
Maged2	1.58093	1890.43	3100.56	0.0408407
Mcm2	1.58092	888.13	1453.75	0.0429123
Cux1	1.58015	1508.02	2471.73	0.00924398
Pycrl	1.57871	630.843	1033.59	0.00606936
Kif3c	1.57768	825.146	1346.27	0.0344433
Ndufa11	1.57418	1306.95	2132.85	0.0290707
Alg12	1.57365	255.87	419.414	0.0267633
Pcx	1.57362	1354.99	2212.15	0.00504696
Cuta	1.57335	780.801	1272.19	0.0101434
Cdk4	1.57328	4382.19	7157.57	0.020834
Capns1	1.57294	12679.7	20702.3	0.00679326
Evc	1.57261	390.195	640.377	0.0426442
Tomm6	1.57247	1161.82	1892.21	0.025212
Tuba4a	1.57119	5364.19	8745.48	0.00912277
Banf1	1.56978	1173.3	1909.39	0.0471201
Suv39h1	1.56888	331.324	537.342	0.0147794
Ubtd1	1.56822	686.02	1115.14	0.00424663
Josd2	1.56799	1408.99	2289.16	0.0376889
Hs1bp3	1.56703	394.138	638.567	0.0177877
Ube2s	1.56644	2408.34	3915.53	0.0390317
Rangap1	1.56225	1445.65	2341.94	0.0248184
Cyc1	1.56161	2216.28	3591.41	0.0142539
Scamp1	1.55995	2931.16	4744.77	0.0427565
Noc4l	1.55958	506.374	819.079	0.00784787
Ubald1	1.55869	1340.4	2166.06	0.0327728
Rcc1l	1.55842	364.628	586.793	0.0288526
Ppa1	1.55748	880.393	1421.57	0.010481
Gfer	1.55744	305.219	490.163	0.0230915
Sh3pxd2a	1.553	1297.95	2089.23	0.0326849
Atxn10	1.55277	1812.17	2919.49	0.00516688
Krtcap2	1.55274	1131.45	1821.08	0.0336737
Gatd1	1.55222	474.433	762.528	0.012169
Mdh2	1.55163	3357.56	5406.49	0.00132331
Neto2	1.55154	426.209	683.652	0.0349517
Flot1	1.55142	1760.65	2833.98	0.0464095
Casp3	1.54981	2672.79	4300.8	0.0361346
Rhog	1.54746	584.959	938.479	0.00330615
Morc4	1.54728	622.306	994.264	0.0112983
Tuba1c	1.54624	5808	9315.56	0.0126128
Hsd17b4	1.54624	2329.69	3737.58	0.0111894
Selenow	1.54609	2108.43	3381.93	0.0415099
Atp5g1	1.54501	2046.59	3281.4	0.00932946
Idh2	1.54281	1702.82	2725.55	0.00804575
Slc29a1	1.5416	20296.6	32466.7	0.0232892
Tmem267	1.54041	250.371	399.561	0.0272991
Mrps34	1.5391	769.396	1226.87	0.00324717
Napa	1.53906	2532.98	4043.99	0.00898631
Nsdhl	1.53752	610.046	974.762	0.00991318
Polr1d	1.53665	1912.99	3049.85	0.00207103
Rnf103	1.53626	1597.65	2545.05	0.0178112
Myl12a	1.53625	3887.94	6202.12	0.0450041
Plcg2	1.536	1437.52	2290.58	0.029095
Psmc4	1.53498	1606.56	2557.62	0.0130947
Frmd6	1.53484	1467.19	2335.42	0.0475914
Txn2	1.53476	2149.37	3421.85	0.00859185
Hikeshi	1.53398	591.313	935.622	0.0413775
Ltbr	1.53145	1656.53	2632.16	0.00554796
Tsc22d4	1.53102	1076.67	1707.8	0.0191261
Sorbs3	1.52888	953.778	1510.87	0.0474992
Tpgs1	1.52806	440.781	695.286	0.0163269
Ppil1	1.52733	492.426	780.077	0.0164196
Rusc1	1.52487	309.183	486.217	0.031369
Dnajb1	1.52445	892.001	1411.08	0.025385
Fbl	1.5243	1222.58	1931.79	0.00687664
Las1l	1.52367	1473.77	2328.97	0.00771219
Gtf2f1	1.52351	960.882	1516.97	0.0401953
Pex1	1.52326	601.661	946.14	0.0464882
Atg9a	1.52147	976.337	1537.22	0.0108293
Mrpl22	1.52111	336.667	529.524	0.00819617
Tuba1b	1.51885	10319.8	16267.6	0.00860493
Slc6a8	1.51822	3199.23	5042.28	0.0221093
Prmt3	1.5155	592.337	929.568	0.00705741
Tmem160	1.5154	369.51	578.225	0.0273176
Plekhb1	1.51513	10203.6	16035.3	0.0359588
Map2k2	1.51367	2047.86	3216.9	0.0100542
Ndufab1	1.51331	1651.33	2591.82	0.0195697
Cndp2	1.51305	795.129	1245.46	0.0200269
Dnajb2	1.51166	959.71	1502.93	0.0191636
Vdac2	1.51115	5148.97	8076.51	0.0114938
Tars2	1.51039	660.206	1033.98	0.0185016
Dgat1	1.50991	584.085	914.669	0.0165147
Ccnd3	1.50916	1754.6	2747.07	0.00828275
Oxnad1	1.50833	486.289	759.968	0.0112325
Sf3b5	1.50786	998.857	1559.01	0.0267285
Cmc2	1.50785	192.508	301.332	0.0263289
Mrpl28	1.50713	989.633	1546.07	0.00574546
Dact2	1.50335	2419.01	3773.28	0.0265344
Lmna	1.50163	5141.11	8018.24	0.0328508
Ggcx	1.50157	897.349	1397.07	0.046236
Hprt	1.50136	1094.01	1700.7	0.0196078
Snx3	1.5007	2327.99	3625.05	0.00913627
Maged1	1.50058	5914.75	9205.49	0.0247519
Fam53a	1.49987	429.666	666.877	0.00923385
Samm50	1.49973	2204.67	3430.18	0.0235297
Clpp	1.49966	748.075	1162.62	0.0474602
Aimp2	1.49963	486.206	755.023	0.0065871
Dcakd	1.49871	1342.92	2086.93	0.0117891
Tmem238	1.49867	725.003	1125.31	0.0294646
Kank1	1.49859	1798.5	2795.2	0.0377058
Cyth3	1.49757	924.131	1433.06	0.0361146
Ndufs2	1.49739	2434.87	3783.54	0.00299882
Kptn	1.49656	342.514	528.813	0.0394837
Nek6	1.49651	1177.84	1827.35	0.00684683
Magoh	-1.66525	754.439	471.522	0.031385
Pld2	-1.66718	877.205	548.801	0.0403905
Aptx	-1.66766	396.316	247.919	0.0117034
Ddx10	-1.67055	794.552	493.276	0.0331698
Aasdhppt	-1.67063	654.975	407.411	0.0100055
Irak3	-1.67122	463.347	288.928	0.0161076
Tcaf2	-1.6718	1578.33	980.879	0.0420976
Coq8a	-1.67262	875.921	543.164	0.0107715
Ccnl2	-1.67433	5779.74	3579.33	0.0177115
Bace1	-1.67644	1657.27	1026.3	0.0443837
Zfp120	-1.67769	919.538	571.195	0.00411584
Exosc7	-1.67807	444.5	275.818	0.0367758
Rad54l2	-1.67812	744.844	461.276	0.0400251
Cd63	-1.67888	2690.39	1662.79	0.0127982
Dvl1	-1.67906	2194.03	1355.28	0.0120152
Sacm1l	-1.67997	2342.94	1447.12	0.0224958
Fmn1	-1.68157	1278.67	789.614	0.0232361
Inpp5b	-1.68628	639.903	396.625	0.0224434
Eif4g3	-1.68761	3480.92	2139.33	0.0109141
Tmod3	-1.68788	3735.4	2295.74	0.013418
Wasf2	-1.6886	2343.83	1439.92	0.0291382
Fbxo9	-1.68872	725.531	446.585	0.019892
Esyt3	-1.68878	1599.47	983.662	0.0251381
Zfp462	-1.68911	1303.9	803.486	0.019659
Dpp8	-1.69038	2621.01	1608.5	0.0199938
Kif2c	-1.69183	438.334	268.359	0.0374543
Irx1	-1.69347	7800.34	4778.64	0.0206711
Stx17	-1.69453	777.077	477.728	0.0135079
Zfp280d	-1.6947	871.642	535.814	0.00882397
Rps25	-1.69521	12969.9	7938.8	0.0242262
Ncdn	-1.69541	1014.93	622.202	0.0207365
Tmem67	-1.69661	306.57	188.75	0.020532
Clic4	-1.70061	2119.23	1292.81	0.0214832
Zkscan7	-1.70313	576.674	354.11	0.0243167
Gpn2	-1.70406	180.86	110.276	0.0190832
Prdm2	-1.70618	1071.92	652.914	0.00618559
Patj	-1.70914	2120.84	1287.63	0.00560383
Rps6ka5	-1.70945	303.125	185.183	0.0239358
H2-T10	-1.71098	1902.19	1155.55	0.0194537
Pik3r1	-1.71259	10723.9	6495.92	0.0219528
Mier1	-1.71291	1425.91	864.113	0.00421479
Ptpn3	-1.71366	1217.89	738.47	0.0115218
Nasp	-1.71372	1127.61	682.053	0.0131443
Fem1b	-1.71378	1604.34	970.622	0.0178205
Syf2	-1.714	1127.16	682.852	0.00364514
Zbp1	-1.71408	1481.03	898.116	0.0056674
Dcaf10	-1.71419	664.264	402.634	0.0436022
Ift74	-1.71452	371.445	225.345	0.0110394
Tob2	-1.7154	1594.03	962.195	0.0119125
Kti12	-1.71754	443.048	269.13	0.0378914
Parm1	-1.72359	1925.33	1160.85	0.0427453
Vps13d	-1.72368	1892.34	1140.38	0.00623694
Txndc16	-1.72373	2825.07	1700.11	0.00470885
Ubxn2b	-1.72585	372.127	226.669	0.0310567
Nudt2	-1.72633	519.765	314.015	0.0458895
H2-D1	-1.72862	57494.9	34458.3	0.0103877
Inhbb	-1.72962	7804.01	4679.95	0.0119657
Tmem245	-1.73013	1404.1	842.261	0.00821444
Tex10	-1.73048	645.539	388.291	0.00259524
Rbm5	-1.73083	3130.05	1875.71	0.035177
Ir2	-1.73087	1596.25	958.334	0.037712
Snapc3	-1.7312	567.158	342.618	0.0145656
Mknk1	-1.73191	668.366	402.964	0.0189385
Kctd12b	-1.7324	586.044	354.107	0.0330282
Ndufaf4	-1.73269	420.287	252.683	0.0142742
Epb41l4b	-1.73298	2621.61	1569.02	0.0188331
Cep57	-1.73419	732.387	437.376	0.020687
Celsr2	-1.73454	4513.64	2698.33	0.0201924
Msrb3	-1.73614	713.993	425.877	0.0440011
Gnb5	-1.73637	297.884	178.159	0.0325808
Usp45	-1.73803	674.929	405.118	0.00509367
Fads2	-1.73808	2212.57	1320.78	0.0268392
Ski	-1.74044	4910.15	2926.26	0.00527509
Wdtc1	-1.74059	1426.46	850.076	0.0213587
Dpy19l4	-1.74085	1124.31	670.762	0.00706064
Plekhg5	-1.7418	585.164	349.832	0.0280643
Zdhhc18	-1.74641	830.576	492.035	0.0220246
Eps15	-1.74967	1664.39	986.718	0.0254479
Srebf1	-1.75002	29527.7	17485.5	0.0465229
Nfia	-1.7517	953.874	564.894	0.00952761
Chd7	-1.75445	959.627	567.798	0.0031896
Fam214a	-1.75494	756.177	450.368	0.0236552
Taf7	-1.75521	468.775	277.083	0.0148098
Otud6b	-1.75794	1178.29	696.396	0.0249896
Kmt2a	-1.75833	2859	1686.6	0.0147093
Mthfr	-1.75941	1040.98	617.452	0.0153539
Vav2	-1.76478	1102.61	647.331	0.00767969
Fbxl4	-1.76575	1173.36	692.768	0.00610045
Snip1	-1.76728	516.372	303.379	0.00613943
Add3	-1.76769	3635.59	2134.2	0.00408181
Ddx60	-1.76791	1156.95	679.412	0.028977
Txndc12	-1.76841	1876.35	1102.42	0.00549551
Camk2n1	-1.76856	911.117	536.228	0.0335287
Cnp	-1.77067	1644.45	964.182	0.00405522
Clasp2	-1.77097	1042.54	612.135	0.00667194
Ufl1	-1.77215	1144.6	671.955	0.00221166
Arhgef12	-1.77235	3946.3	2309.36	0.0111679
Nbn	-1.77238	504.447	296.162	0.00364532
H2-K1	-1.7733	27843.1	16260.1	0.0214152
Zfyve9	-1.77604	836.285	489.403	0.0438246
Vdr	-1.77724	3182.26	1857.67	0.0324234
Tcf12	-1.7783	2456.71	1432.96	0.0096418
Dixdc1	-1.77923	1929.61	1126.19	0.0131082
Pmepa1	-1.78151	8926.69	5199.75	0.00508382
Egfr	-1.78183	2643.95	1540.03	0.00333834
Ice2	-1.78219	470.997	276.544	0.0151959
Zmym1	-1.78455	351.356	205.512	0.0181714
Elovl6	-1.78537	1084.18	630.998	0.0106936
Ube4a	-1.78761	2832.72	1644.06	0.00689609
Tmem50b	-1.79244	1227.1	712.153	0.0230673
Ints8	-1.79298	1047.46	608.764	0.00881923
Kazn	-1.79374	768.263	445.562	0.00215849
Pnisr	-1.79458	4272.15	2467.66	0.0190347
Tgs1	-1.79697	616.879	359.962	0.0262093
Pdik1l	-1.80003	409.095	237.251	0.0157558
Ddx58	-1.80087	2596.85	1496.56	0.00818531
Snx14	-1.80702	1133	650.036	0.00212493
Armc8	-1.81074	615.07	353.885	0.00691618
Il15ra	-1.81648	860.413	496.12	0.0429181
Plod2	-1.81724	1906.97	1087.72	0.0249784
Xrn1	-1.81838	1723.71	983.795	0.00774409
Ankrd49	-1.81858	435.68	249.755	0.00590208
Zscan20	-1.82096	187.609	107.364	0.0101628
Tceanc2	-1.82584	320.583	183.08	0.00534228
Zfp930	-1.82658	420.45	238.186	0.0048045
Srp9	-1.82724	2552.9	1449.77	0.0272122
Kank2	-1.82811	760.207	431.047	0.0307513
Trps1	-1.82854	15209.1	8625.85	0.00841524
Rere	-1.8289	2658.22	1507.88	0.00213829
Casp8ap2	-1.82918	512.865	292.052	0.0186656
Acot6	-1.83005	499.838	283.864	0.0107985
Kit	-1.832	17333	9809.55	0.00462935
Atpaf1	-1.83272	413.031	234.283	0.00216567
Rbm7	-1.83374	1720.41	972.962	0.00263848
P3h2	-1.835	998.879	562.167	0.0310108
Ifit2	-1.83606	741.228	419.571	0.038013
Trim46	-1.83804	1847.49	1042.13	0.0158325
Rab29	-1.83843	724.168	409.956	0.00411259
Mindy2	-1.83844	1814.44	1023.66	0.029142
Slc9a3r2	-1.8391	1580.35	890.486	0.0415646
Decr1	-1.84216	799.394	450.573	0.0118608
Dennd4c	-1.84242	1714.4	966.093	0.0352585
Per2	-1.84248	825.951	465.624	0.030029
Cln6	-1.8429	916.669	514.485	0.0289745
Crabp2	-1.8454	967.824	548.942	0.0260675
Cep295	-1.8457	611.39	343.812	0.00263959
Casp9	-1.84643	603.778	340.818	0.0159534
Prkcz	-1.85222	593.272	334.16	0.0070977
B3galt6	-1.85354	202.987	114.089	0.0258395
Hook1	-1.8543	1849.12	1034.84	0.0249744
Ago1	-1.85547	2286.29	1278.34	0.00901101
Pias1	-1.85703	1219.39	682.758	0.0105684
Lyrm2	-1.85725	184.179	103.873	0.0142179
Rflnb	-1.85783	1376.46	769.152	0.00232837
Atp2c1	-1.85956	3289.31	1834.84	0.0326889
Zfp945	-1.86037	657.009	365.583	0.00751624
Gpbp1l1	-1.86516	2006.6	1116.41	0.000771146
Bmf	-1.86576	1597.47	886.689	0.0176776
Eif4e3	-1.86611	391.084	218.195	0.0304098
Zfp119b	-1.86723	195.077	108.374	0.0179417
Fbxo10	-1.8683	538.564	298.797	0.0112878
Rpl22	-1.86831	7783.8	4323.34	0.000937264
Ttc4	-1.86933	913.512	507.682	0.00259408
Foxj3	-1.87091	982.458	546.155	0.00186571
H2-Q2	-1.87158	505.485	282.082	0.0060277
Ddi2	-1.87502	5511.46	3048.5	0.00458834
Serinc3	-1.87633	63758.6	35214.8	0.00342548
Zfp292	-1.87865	1623.34	897.847	0.00803548
Atp11a	-1.87937	4858.97	2682.5	0.00338367
St14	-1.88218	6646.71	3663.38	0.0123567
Cited4	-1.88563	2578.68	1419.03	0.0187864
Hsdl2	-1.88618	1144.78	631.42	0.00291771
Nfib	-1.88697	11310	6217.06	0.000993699
Slfn5	-1.89041	969.942	532.627	0.0337744
P2l1	-1.89072	549.147	300.544	0.00705022
Maml2	-1.89405	818.92	449.897	0.0123298
Nck1	-1.89421	2302.46	1261.35	0.00298612
Ccnc	-1.89823	544.432	297.845	0.0135791
Zfp810	-1.90061	492.532	270.86	0.00976085
Atp8a2	-1.90146	215.128	117.84	0.0111171
Snrk	-1.91213	1158.79	629.653	0.00341934
Slc35a1	-1.9136	1959.79	1062.63	0.00694143
Tprn	-1.91568	686.022	371.802	0.00903969
Mysm1	-1.91782	761.188	414.505	0.00475279
Tarbp1	-1.92011	363.412	197.118	0.0156723
Slc44a1	-1.92135	2740.08	1479.49	0.00434439
Pex10	-1.92593	347.302	188.839	0.0201177
Ccpg1	-1.92619	4286.03	2307.6	0.00559647
Ttc22	-1.92892	420.237	226.358	0.0432657
Jak1	-1.9296	6096.24	3276.71	0.00231982
Gramd4	-1.93153	1998.9	1073.8	0.0394978
Kank4	-1.93155	3253.05	1747.16	0.0211409
Osbpl9	-1.9337	3706.03	1987.92	0.00220274
Plin2	-1.93837	9045.85	4840.42	0.00631614
Slc35e2	-1.94002	782.655	421.258	0.00346096
Cmpk2	-1.94362	819.716	439.795	0.0253487
Mrpl50	-1.94667	786.628	420.011	0.00127504
Per3	-1.94904	1611.21	859.66	0.0231515
Ccdc82	-1.9501	573.741	304.363	0.0246476
Zfp445	-1.95143	2775.71	1475.54	0.000907538
Fyco1	-1.95629	2065.05	1095.23	0.00407658
Ago4	-1.95727	333.603	178.177	0.00546284
Paqr7	-1.95854	332.672	176.513	0.0420483
Alkbh8	-1.96058	528.833	280.223	0.0079002
Txlna	-1.96447	2709.03	1430.61	0.0046153
Pakap	-1.96696	2255.44	1190.97	0.0352233
Zfp267	-1.9695	636.395	336.61	0.0228219
Tfdp2	-1.97146	988.354	519.69	0.00433209
Arhgef19	-1.97213	1984.12	1044.57	0.0206622
Nlrc5	-1.97346	917.652	488.94	0.0372861
Fam20a	-1.97363	4523.69	2377.7	0.00209302
Nf1	-1.97729	7016.03	3679.11	0.0332199
Zfp709	-1.97869	251.298	131.456	0.0197837
Rmdn1	-1.97878	397.38	210.247	0.00641779
Qtrt1	-1.98061	417.834	219.851	0.0449627
Bcl9l	-1.98133	3361	1758.39	0.00778432
Aass	-1.98285	1207.02	633.088	0.010246
Ppih	-1.98396	339.98	178.353	0.00538474
Spen	-1.9942	1130.77	590.095	0.0267015
Otud1	-2.00548	295.029	153.576	0.00477013
Pogk	-2.00946	992.916	514.334	0.00250585
Plekhn1	-2.01013	2049.36	1058.71	0.0306192
Alpl	-2.01576	1446.77	748.617	0.00520925
H2-Q4	-2.02288	4567.77	2340.48	0.0070577
Cwf19l2	-2.02523	626.545	321.694	0.00881954
Dennd11	-2.027	1295.69	663.419	0.0108821
Tfap2b	-2.03189	1900.12	970.452	0.0194273
Sorl1	-2.03239	4658.16	2376.39	0.0336229
Ttc28	-2.03628	609.848	310.937	0.0433418
Iqcc	-2.03689	242.197	124.327	0.00718309
Trmt10b	-2.03749	288.728	147.795	0.00173453
Slc9a1	-2.03928	1863.93	949.058	0.00306815
Zbtb20	-2.03939	2202.05	1121.07	0.0112302
Glce	-2.04364	758.183	384.371	0.0320147
Abca5	-2.0451	745.807	380.725	0.0221101
Samd9l	-2.04528	2072.47	1051.02	0.0077484
Serpinb5	-2.04575	1787.68	907.09	0.0302204
Cul5	-2.04964	1144.6	578.54	0.0113504
Fermt1	-2.05625	1111.27	561.737	0.00909266
Kank3	-2.05743	188.528	94.4226	0.0165644
Timd2	-2.05837	669.365	339.635	0.00514049
Rbm12b1	-2.06231	360.345	181.918	0.00800934
Tmem35b	-2.07499	219.101	110.83	0.0498568
Ppp1r12b	-2.07615	491.766	248.038	0.0110131
Runx1	-2.07637	1345.5	672.901	0.00580193
Shfl	-2.09657	482.288	240.046	0.0269886
Stc2	-2.0998	304.832	150.043	0.0277785
Phf11d	-2.10017	1723.74	854.835	0.0447813
Boc	-2.10104	2690.37	1328.34	0.00222802
Zfp169	-2.10444	286.571	142.468	0.0180819
Zbtb8os	-2.10455	549.971	272.618	0.00171685
Ahdc1	-2.10741	1188.15	586.454	0.0111526
Orc3	-2.1104	782.916	385.942	0.0012614
Ago3	-2.11131	439.724	218.374	0.0124607
Dusp7	-2.11236	1903.23	933.425	0.00562886
Sh3d21	-2.11514	429.036	210.854	0.040831
Arhgef6	-2.12279	5453.24	2665.68	0.00269153
Rnf11	-2.12403	2468.93	1204.84	0.00159725
Zfp26	-2.13113	768.507	375.193	0.0203742
Ccnjl	-2.14801	611.953	296.089	0.0206001
Ranbp17	-2.15145	197.773	95.6157	0.0192989
Podxl	-2.15206	1034.34	500.706	0.00683368
Rapgefl1	-2.15579	291.078	141.351	0.0271279
Grhl1	-2.15806	2921.73	1404.28	0.0264399
Slc41a2	-2.16465	479.518	230.235	0.0445913
Tmem123	-2.16989	5133.59	2453.8	0.00228714
Stat5a	-2.1719	2226.19	1063.03	0.0096741
Nav3	-2.17248	1793.27	855.772	0.00258539
Rims3	-2.17341	826.062	397.345	0.0117506
Ets1	-2.17678	857.362	408.518	0.00706863
Alcam	-2.17751	371.259	176.659	0.0255282
Agrn	-2.18193	6692.89	3182.03	0.00103793
Plet1	-2.18235	14450.7	6861.04	0.0378275
Snta1	-2.18832	1030.32	490.471	0.00161675
Pdgfd	-2.1944	736.868	348.307	0.0394793
Ptprf	-2.19516	15175.8	7169.25	0.00671679
Zbtb40	-2.19543	600.266	286.418	0.0329075
Steap4	-2.19699	525.199	248.435	0.0332984
Hivep3	-2.2028	938.439	443.65	0.0032117
Shtn1	-2.20723	1146.94	539.231	0.0101388
Casp1	-2.21909	3386.63	1582.93	0.00030555
Zfp809	-2.21922	314.494	148.235	0.0193461
Fxyd6	-2.21989	2237.85	1043.78	0.0128681
Arid1a	-2.22082	2992.65	1397.5	0.00546205
Coro2a	-2.2224	3592.21	1677.02	0.00353375
Unc13b	-2.22431	1521.22	709.728	0.003877
Rcan3	-2.22434	1046.92	488.399	0.0112717
Vwa5a	-2.2257	3169.77	1476.81	0.00161555
Lrrc49	-2.22981	309.823	145.315	0.00811125
Wdr6	-2.23791	2557.51	1182.7	0.0131191
Srcap	-2.23954	1021.88	474.816	0.019907
Amigo1	-2.24331	703.718	326.564	0.0195709
Tex9	-2.24696	256.1	118.722	0.00566459
Ppp2r3a	-2.25759	1689.78	776.499	0.00339306
Ldlrad4	-2.26142	698.791	320.579	0.00173202
Zfp521	-2.2685	551.133	249.982	0.00612611
Pde4b	-2.27763	1457.28	661.157	0.0131008
Cyb5r4	-2.29651	951.25	430.145	0.00173567
Mturn	-2.30011	1168.74	524.604	0.00163338
Pus3	-2.30459	382.085	172.571	0.00185058
Ddhd2	-2.31156	1319.31	592.832	0.00536782
Mrps22	-2.31172	460.567	207.821	0.000471877
Tead2	-2.31275	2934.51	1315.09	0.0145811
Bcor	-2.3162	743.484	335.996	0.0140522
Zfp974	-2.31807	221.88	99.8296	0.00618432
Igfbp5	-2.33073	256555	114084	0.00104533
Slc30a1	-2.34144	589.36	259.861	0.00638719
Cecr2	-2.34182	291.078	129.879	0.00481522
Chn2	-2.35374	4101.33	1806.39	0.00419823
Reck	-2.35557	523.499	231.449	0.000509831
Pnrc2	-2.35571	2621.89	1154.91	9.61e-05
Plekho2	-2.35956	572.117	251.747	0.00699828
Itgb3bp	-2.36327	160.505	70.7954	0.0120224
Hap1	-2.36505	396.303	176.065	0.0124462
Trabd2b	-2.36669	1135.26	497.985	0.0101876
Kif1b	-2.3682	3468.08	1518.38	0.022426
Dgkz	-2.37568	8316.84	3629.8	0.0399982
Sesn3	-2.37909	2924.26	1273.87	0.00184342
Rapgef5	-2.39017	926.049	403.441	0.00816508
Muc20	-2.39633	515.833	225.942	0.00930871
Casp12	-2.4014	4356.15	1881.27	0.00239428
Arpin	-2.40973	476.471	203.021	0.00744174
Chn1	-2.41199	260.703	111.82	0.0207984
Slc7a6	-2.4141	178.125	77.5203	0.0208457
Tmem42	-2.446	227.846	97.7416	0.0192441
G3	-2.44824	2578.63	1091.29	0.00899067
Crispld2	-2.44941	36257.6	15361	0.0101392
Iffo2	-2.44946	717.103	302.361	0.0288488
Cep162	-2.47803	963.131	405.675	0.00410882
Scarf1	-2.47973	178.312	75.1995	0.0217408
Ldb3	-2.48032	309.963	132.101	0.0470328
Ramp1	-2.48044	1125.11	474.314	0.013919
Igfals	-2.48226	1679.24	704.413	0.0146972
Gpr137c	-2.48236	431.763	180.768	0.00202931
Shroom1	-2.48377	582.024	244.281	0.000123062
Tcf4	-2.48582	1392.55	580.582	0.00358771
Smoc2	-2.49421	629.175	259.23	0.0418581
Ggh	-2.49834	2459.37	1018.47	0.0104494
Mllt3	-2.50521	1609.58	667.914	0.00212184
Cmc1	-2.50893	290.775	120.011	0.00848676
Car8	-2.52744	1621.08	664.079	0.000863314
Slc5a1	-2.53779	842.952	351.009	0.0485768
Myo6	-2.55393	2194.05	889.45	0.000753966
Fads1	-2.55778	812.272	328.838	0.0183188
Dpp4	-2.56085	229.799	93.6796	0.026739
Slco1a5	-2.56365	1327.46	535.549	0.00826178
Fam83b	-2.57284	502.306	204.834	0.0379963
Asap3	-2.58559	601.513	243.555	0.00621132
Bbs4	-2.59946	322.591	129.271	0.013015
Apbb1	-2.60564	160.72	64.104	0.0151246
Ccdc92	-2.62357	186.98	74.8488	0.00175708
Hacd4	-2.62908	587.415	232.573	0.000789049
C5ar2	-2.64898	871.12	345.472	0.00759245
Cdh19	-2.69055	3223.1	1243.74	3.58e-05
Lrrc3	-2.69513	154.795	60.5352	0.0258873
Thsd4	-2.69799	1228.89	474.082	0.0165654
Ece1	-2.70349	895.569	344.129	0.00298599
Cldn8	-2.70423	602.837	232.171	0.0041503
Klhdc7a	-2.70779	4519.66	1730.28	0.00441902
Map3k6	-2.72386	483.026	183.758	0.0113085
Car12	-2.72908	6507.38	2470.74	0.0216382
Tmtc1	-2.74142	929.284	351.711	0.00651385
Ptpn14	-2.74268	1784.52	675.096	0.00297989
Nr3c2	-2.79959	258.439	96.5086	0.0236931
Tmprss13	-2.81048	1328.22	490.68	0.00065733
Rsc1a1	-2.81642	313.287	115.272	0.00337799
Casz1	-2.82614	692.164	255.793	0.0170063
Tdrp	-2.84536	191.16	70.1951	0.00897379
Rasl12	-2.86854	190.164	69.1377	0.0131653
Pcdhb7	-2.87952	176.53	65.682	0.015866
Mkx	-2.88804	331.017	120.74	0.0227407
Lurap1	-2.93539	1452.79	513.689	0.00546097
Smpdl3b	-2.96041	333.44	117.602	0.0424138
Padi2	-2.96181	1147.33	404.587	0.0142779
Qpct	-2.97184	183.102	64.4711	0.00987888
Zfp820	-2.97905	183.092	63.7398	0.00264499
Pkia	-2.9814	427.854	149.433	0.00717355
Map1b	-3.00658	679.594	235.959	0.00835955
Sidt1	-3.02153	3301.62	1133.92	0.032446
Lynx1	-3.07783	283.12	95.859	0.00553265
Notch1	-3.08321	3924.82	1320.98	0.000540352
Cep126	-3.10519	219.313	73.7356	0.00164367
G0s2	-3.13431	2314.29	765.47	0.0077338
Plekha6	-3.14694	739.327	245.087	0.00606003
Fyb2	-3.15029	209.129	69.994	0.0173844
Dync2h1	-3.15224	1052.21	347.076	0.0108338
Mvb12b	-3.16791	525.77	171.288	0.00103408
Dpysl5	-3.18695	239.843	79.0829	0.0282882
Lysmd2	-3.20069	584.852	189.627	0.00233637
Pon3	-3.22914	370.147	120.56	0.0161174
Csprs	-3.26591	186.558	60.1153	0.0078176
Smoc1	-3.27051	1627.6	509.488	0.0309196
Nqo1	-3.27876	569.526	180.379	0.00792283
Bend7	-3.29536	191.436	60.7571	0.00263922
Ngef	-3.32801	503.874	157.186	0.0249257
Slc28a3	-3.34153	2801.32	867.926	0.017123
Fktn	-3.37247	796.914	245.305	0.0255485
H2-Q7	-3.39237	3617.01	1104.58	0.00433036
Ar	-3.39413	234.548	72.9103	0.00293179
Aldh4a1	-3.40319	317.046	97.313	0.00380485
Lrrc75b	-3.49171	1066.09	320.405	0.010505
Zfp970	-3.51404	156.834	46.8926	0.000621141
Plb1	-3.54601	812.561	241.511	0.026234
Iigp1	-3.57826	7835.62	2268.38	0.000212869
Cd1d1	-3.60586	693.084	199.767	0.00043898
Slc6a2	-3.61855	581.405	168.872	0.0497301
Casp4	-3.62652	1204.17	343.906	0.000100427
Inpp5j	-3.73195	315.41	89.5484	0.0367881
Lmx1b	-3.75284	724.384	200.836	0.032418
Sdc3	-3.88939	3964.16	1054.66	0.000372757
Arg1	-3.95955	3287.2	862.634	0.0439337
Pianp	-4.09622	203.387	53.7775	0.00450575
H2-Q6	-4.12385	2209.88	556.558	0.00521964
Atp8b5	-4.13409	152.88	39.5619	0.0162961
Epha2	-4.16774	5719.86	1422.77	0.000153652
Btn1a1	-4.22313	3173.15	775.835	0.0326821
Myorg	-4.23777	261.451	65.9963	0.014569
Morn4	-4.31984	213.876	52.9814	0.00385629
A4galt	-4.42556	599.877	140.392	0.00795635
Ntn1	-4.49773	3265.79	750.546	0.00570035
Enho	-4.68548	562.986	125.554	0.0206657
Ttpa	-4.70248	1242.66	273.862	0.000649509
Itprid1	-4.8251	346.546	74.8909	0.0497409
Bhlhe41	-4.92877	3181.38	665.533	0.00503208
Ttll10	-5.00821	183.59	38.7621	0.00146762
Muc15	-5.08897	10826.3	2204.15	0.000152886
Lamb3	-5.13239	1602.8	322.061	0.00394351
Galnt18	-5.25158	583.067	116.37	0.000152537
L1cam	-5.26781	294.188	59.2438	0.00364695
Extl1	-5.28431	1381.52	272.522	0.000985567
Kif5a	-5.29898	240.558	48.1526	0.00507036
Pinc	-5.43873	2957.31	563.83	0.000822669
Erdr1	-5.82872	963.245	170.593	0.0235497
Cldn2	-7.0585	1216.25	176.322	0.009829
Ttll7	-7.37987	250.64	35.1854	0.00293009
Dkkl1	-7.40889	538.349	75.3058	0.00167703
Sectm1a	-7.56883	369.286	50.9945	0.0156681
Kirrel3	-8.23413	187.226	24.1244	0.021376
Ly6d	-8.90527	481.516	56.0015	0.00535719
Adamtsl2	-9.09316	424.73	49.1618	0.0265326
Lgr6	-14.3926	806.532	57.696	0.0125165
Rdh12	-14.4883	395.181	29.036	0.00611954
Slc38a3	-17.5475	406.595	24.5796	0.0112808
Cdhr1	-18.4416	534.69	30.6736	0.00358507
Dpyd	-19.5403	407.777	22.2236	0.0255918
Lgals7	-27.5316	736.113	33.3363	0.0476346
Erbb4	-82.2716	432.614	6.89643	0.0124363
